# Supplementary material for: An Intron c.103-3T>C Variant of the AMELX Gene Causes Combined Hypomineralized and Hypoplastic Type of Amelogenesis Imperfecta: Case Series and Review of the Literature
Source: Genes (Basel). 2022 Jul 18;13(7):1272. doi: 10.3390/genes13071272 (PMC9321068; doi:10.3390/genes13071272)
Supplement: Supplementary file 1 [file genes-13-01272-s001.zip]

Archive with 1 entries (1 files):
- genes-1742498-supplementary.pdf
